# Supplementary material for: A suite of genome-engineered hepatic cells provides novel insights into the spatiotemporal metabolism of apolipoprotein B and apolipoprotein B–containing lipoprotein secretion
Source: Cardiovasc Res. 2024 Jun 4;120(11):1253–64. doi: 10.1093/cvr/cvae121 (PMC11416059; doi:10.1093/cvr/cvae121)
Supplement: cvae121_Supplementary_Data [file cvae121_supplementary_data.zip]

Archive with 10 entries (10 files):
- Meurs et al source image files (reduced).pdf
- Meurs et al supp fig legends(modified).docx
- Meurs et al Supplemental Figure 1 (modified).pdf
- Meurs et al Supplemental Figure 2 (revision).pdf
- Meurs et al Supplemental Figure 3 (revision).pdf
- Meurs et al Supplemental Figure 4 (revision).pdf
- Meurs et al Supplemental Table 1 (revision).docx
- Meurs et al Supplemental Table 2 (revision).docx
- Meurs et al Supplemental Table 3 (revision).docx
- Meurs et al Supplemental Table 4 (revision).docx
